# Supplementary material for: Unravelling the Inflammatory Processes in the Early Stages of Diabetic Nephropathy and the Potential Effect of (Ss)-DS-ONJ
Source: Int J Mol Sci. 2022 Jul 30;23(15):8450. doi: 10.3390/ijms23158450 (PMC9368839; doi:10.3390/ijms23158450)
Supplement: Supplementary file 1 [file ijms-23-08450-s001.zip]

Archive with 1 entries (1 files):
- ijms-1832760-supplementary.pdf
